# Supplementary material for: Second Victims in Industries beyond Healthcare: A Scoping Review
Source: Healthcare (Basel). 2024 Sep 13;12(18):1835. doi: 10.3390/healthcare12181835 (PMC11431445; doi:10.3390/healthcare12181835)
Supplement: Supplementary file 1 [file healthcare-12-01835-s001.zip]

Archive with 1 entries (1 files):
- healthcare-3203617-supplementary.pdf
